# Supplementary material for: Removal of Oily Contaminants from Water by Using the Hydrophobic Ag Nanoparticles Incorporated Dopamine Modified Cellulose Foam
Source: Polymers (Basel). 2021 Sep 18;13(18):3163. doi: 10.3390/polym13183163 (PMC8471367; doi:10.3390/polym13183163)
Supplement: Supplementary file 1 [file polymers-13-03163-s001.zip]

Archive with 2 entries (2 files):
- Suplementray Materials.pdf
- Video SI_Dr. Kammakakam_08-21-2021.mp4
